# Supplementary material for: Evidence of vascular endothelial dysfunction in Wooden Breast disorder in chickens: Insights through gene expression analysis, ultra-structural evaluation and supervised machine learning methods
Source: PLoS One. 2021 Jan 4;16(1):e0243983. doi: 10.1371/journal.pone.0243983 (PMC7781381; doi:10.1371/journal.pone.0243983)
Supplement: S2 Table — (XLSX) [file pone.0243983.s002.xlsx]

## Sheet: panther
Classification of genes* of interest in Wooden Breast using Panther Classification System
Molecular Function		Number of genes	Percentage
1	molecular transducer activity (GO:0060089)	7	0.084
2	binding (GO:0005488)	24	0.289
3	structural molecule activity (GO:0005198)	3	0.036
4	molecular function regulator (GO:0098772)	4	0.048
5	catalytic activity (GO:0003824)	13	0.157
6	transporter activity (GO:0005215)	6	0.072
Biological Process
1	cellular component organization or biogenesis (GO:0071840)	14	0.169
2	cellular process (GO:0009987)	31	0.373
3	multi-organism process (GO:0051704)	1	0.012
4	localization (GO:0051179)	9	0.108
5	biological regulation (GO:0065007)	16	0.193
6	response to stimulus (GO:0050896)	17	0.205
7	signaling (GO:0023052)	12	0.145
8	developmental process (GO:0032502)	7	0.084
9	rhythmic process (GO:0048511)	1	0.012
10	multicellular organismal process (GO:0032501)	10	0.12
11	locomotion (GO:0040011)	2	0.024
12	biological adhesion (GO:0022610)	2	0.024
13	metabolic process (GO:0008152)	16	0.193
14	cell population proliferation (GO:0008283)	1	0.012
15	immune system process (GO:0002376)	2	0.024
Cellular Component
1	synapse part (GO:0044456)	1	0.012
2	membrane part (GO:0044425)	11	0.133
3	membrane (GO:0016020)	16	0.193
4	synapse (GO:0045202)	1	0.012
5	organelle part (GO:0044422)	12	0.145
6	extracellular region part (GO:0044421)	6	0.072
7	cell junction (GO:0030054)	2	0.024
8	membrane-enclosed lumen (GO:0031974)	1	0.012
9	protein-containing complex (GO:0032991)	8	0.096
10	supramolecular complex (GO:0099080)	8	0.096
11	extracellular region (GO:0005576)	6	0.072
12	cell (GO:0005623)	32	0.386
13	cell part (GO:0044464)	32	0.386
14	organelle (GO:0043226)	19	0.229
Pathway
1	Axon guidance mediated by Slit/Robo (P00008)	1	0.012
2	p38 MAPK pathway (P05918)	1	0.012
3	Angiogenesis (P00005)	1	0.012
4	Interleukin signaling pathway (P00036)	1	0.012
5	Alzheimer disease-presenilin pathway (P00004)	1	0.012
6	Inflammation mediated by chemokine and cytokine signaling pathway (P00031)	2	0.024
7	Cytoskeletal regulation by Rho GTPase (P00016)	1	0.012
8	Ras Pathway (P04393)	1	0.012
9	Nicotinic acetylcholine receptor signaling pathway (P00044)	1	0.012
10	Blood coagulation (P00011)	3	0.036
11	CCKR signaling map (P06959)	1	0.012
12	Huntington disease (P00029)	1	0.012
13	Wnt signaling pathway (P00057)	1	0.012
14	Heterotrimeric G-protein signaling pathway-Gi alpha and Gs alpha mediated pathway (P00026)	1	0.012
15	VEGF signaling pathway (P00056)	1	0.012
16	Glycolysis (P00024)	2	0.024
17	FGF signaling pathway (P00021)	1	0.012
18	TGF-beta signaling pathway (P00052)	1	0.012
19	Plasminogen activating cascade (P00050)	4	0.048
Protein Class
1	protein modifying enzyme (PC00260)	5	0.06
2	transporter (PC00227)	6	0.072
3	cell adhesion molecule (PC00069)	1	0.012
4	protein-binding activity modulator (PC00095)	4	0.048
5	nucleic acid binding protein (PC00171)	1	0.012
6	transmembrane signal receptor (PC00197)	2	0.024
7	calcium-binding protein (PC00060)	1	0.012
8	cytoskeletal protein (PC00085)	8	0.096
9	extracellular matrix protein (PC00102)	1	0.012
10	intercellular signal molecule (PC00207)	10	0.12
11	gene-specific transcriptional regulator (PC00264)	1	0.012
12	metabolite interconversion enzyme (PC00262)	4	0.048
* Out of 192 target genes in the NonoString custom gene expression panel used in this study, 120 were differentially expressed between Wooden Breast affected and unaffected chickens in a RNA-seq study of Wooden Breast (Mutryn et al., 2015). Of the 120 Ensembl gene IDs uploaded in Panther Classification System (http://pantherdb.org), 83 genes were recognized and classified into Molecular Function,…
